# Supplementary material for: PIN3 positively regulates the late initiation of ovule primordia in Arabidopsis thaliana
Source: PLoS Genet. 2022 Mar 4;18(3):e1010077. doi: 10.1371/journal.pgen.1010077 (PMC8896676; doi:10.1371/journal.pgen.1010077)
Supplement: S1 Table — (XLSX) [file pgen.1010077.s008.xlsx]

## Sheet: 工作表1
				Primers for cloning STK genomic sequence
				pSTK-F	acatgattacgaattcgctctgcaatttcacctttc		EcoRI restriction site in bold
				pSTK-R	tactagttctggatccCAAACAGAAGAAAGTAACAAAAATAAG		BamHI restriction site in bold
				gSTK-F	cttctgtttgggatccATGCTCTTTCCCCATGAAAG		BamHI restriction site in bold
				gSTK-R	tactagttctggatccTCCGAGATGAAGAATTTTCTTG		BamHIrestriction site in bold
				Primers for pin3 mutants genotyping
				pin3-1’		LP: ATCTCACCGGAGCTGAGATTT	RP:TCCACTTGCTGGATGAGCTAC
				pin3-2’		LP: TGCGAAGGAGTACAATGTTCAT	RP: CAAAACCACACTTTTCTTCGC
				LBb1.3		ATTTTGCCGATTTCGGAAC
				Primers for qRT-PCR
				Name	Genes	Forward primer sequence (5'-3')	Reverse primer sequence (5'-3')
				ANT	AT4G37750	GTAACACACTCTTGTCTGGAGA	GCCCATATTTGATCCGAACATC
				AP2	AT4G36920	GGTGTTAAGTTTTGTCAGTCGG	GTAAACTTGTTTCCCACAGTCC
				SHP1	AT3G58780	CACAATAACATGTACCTGCGAG	GTCATGAGAAGATACACCGGAT
				STK	AT4G09960	AACGATTCAAAACTCCAACAGG	TAGAGATAGCTTTCTCAAGGCG
				ERL1	AT5G62230	AATCTCGGGAGCTTGACTTATC	GCGTTAATGGTATAGACCCTGA
				CUC1	AT3G15170	CTTCTTCACACTAAGAGACCGT	GCTCTGCCTTTGTAAAAGACAA
				CUC2	AT5G53950	GAAAACCACTTTAGCTAGCACC	ATTGTTGAGGGTACTTTCGTCT
				CUC3	AT1G76420	TCAGCTCAACGGTATCATCTTT	CTCGTACGTCAATTTCGTTACC
